# Supplementary material for: Histological analysis of age-related degeneration in human female and male knee cartilage and meniscus
Source: Osteoarthr Cartil Open. 2025 Dec 18;8(1):100734. doi: 10.1016/j.ocarto.2025.100734 (PMC12796930; doi:10.1016/j.ocarto.2025.100734)
Supplement: Multimedia component 4 [file mmc4.xlsx]

## Sheet: Overview
Supplementary tables for "Histological analysis of age-related degeneration in human female and male knee cartilage and meniscus"
Table of contents
Supplementary Table 1. OARSI consensus grades for round 1 and round 2. Round 2 was conducted 8 weeks later than round 1 (to assess reliability). Contains sample, round, grade, age and sex.
Supplementary Table 2. Modified Pauli consensus scores for round 1 and round 2. Round 2 was conducted 4 weeks later than round 1 (to assess reliability). Contains sample, round, femoralSurface, tibialSurface, innerBorder, cellularity, collagen (grades for individual features), age and sex.
Supplementary Table 3. Agreement for individual features (femur, tibia, inner border, cellularity and collagen organization) for meniscus scores. Contains GwetsAgreementCoefficient, lowerConfidenceLevel and upperConfidenceLevel

## Sheet: S1
sample	round	grade	age	sex
1	1	1.5	75	M
1	2	1	75	M
2	1	1	20	M
2	2	1	20	M
3	2	1	67	M
3	1	1	67	M
4	2	4.5	74	M
4	1	4.5	74	M
5			58	M
5			58	M
6	1	4.5	78	M
6	2	4.5	78	M
7	2	2	85	M
7	1	1.5	85	M
8	1	1.5	82	F
8	2	1.5	82	F
9	1	1	67	F
9	2	1	67	F
10	1	1	61	F
10	2	1.5	61	F
11	1	2.5	56	F
11	2	3	56	F
12	1	4.5	77	M
12	2	4.5	77	M
13	1	2	73	M
13	2	2	73	M
14	1	3.5	78	M
14	2	4	78	M
15	2	1.5	20	M
15	1	1.5	20	M
16	1	1	50	M
16	2	1	50	M
17	1	1.5	74	F
17	2	1.5	74	F
18	2	1.5	61	F
18	1	1.5	61	F
19	1	0	18	F
19	2	0	18	F
20	2	2	49	M
20	1	1	49	M
21	2	1	32	F
21	1	1	32	F
22	1	1.5	68	F
22	2	1.5	68	F
23	1	2.5	68	F
23	2	2.5	68	F
24	2	2.5	65	F
24	1	2.5	65	F
25	2	1	68	F
25	1	1	68	F
26	2	2	71	F
26	1	2	71	F
27	2	1.5	61	F
27	1	1.5	61	F
28	1	4	77	F
28	2	4	77	F
29	2	3	72	F
29	1	3.5	72	F
30	1	1.5	66	M
30	2	1.5	66	M
31	2	1	29	F
31	1	1.5	29	F
32	2	4.5	84	M
32	1	4.5	84	M
33	1	4	54	M
33	2	3.5	54	M
34	1	1	22	M
34	2	1	22	M
35	1	5	78	M
35	2	5	78	M
36			66	F
36			66	F
37	1	3	77	F
37	2	3	77	F
38	1	2.5	76	F
38	2	2	76	F
39	2	1.5	78	M
39	1	2	78	M
40	1	2.5	49	M
40	2	2.5	49	M
41	1	2	80	M
41	2	2	80	M
42	1	1.5	47	F
42	2	2	47	F
43	2	2.5	84	M
43	1	2.5	84	M
44	2	2	75	F
44	1	1.5	75	F

## Sheet: S2
sample	round	femoralSurface	tibialSurface	innerBorder	cellularity	collagen	overallScore	age	sex
1	1	0	0	1	2	2	5	75	M
1	2	0	1	2	1	2	6	75	M
2	1	2	0	1	1	2	6	20	M
2	2	2	0	1	1	3	7	20	M
3	2	1	3	1	1	1	7	67	M
3	1	1	3	1	1	2	8	67	M
4	2	3	1	3	2	3	12	74	M
4	1	3	1	3	1	3	11	74	M
5	1	1	3	3	1	1	9	58	M
5	2	1	3	3	1	2	10	58	M
6	2	3	3	1	2	2	11	78	M
6	1	3	3	1	2	3	12	78	M
7	1	3	3	2	2	2	12	85	M
7	2	3	3	2	2	2	12	85	M
8	1	2	1	3	2	2	10	82	F
8	2	2	2	3	1	2	10	82	F
9	1	2	2	1	1	0	6	67	F
9	2	2	2	1	1	1	7	67	F
10	1	1	1	1	2	1	6	61	F
10	2	2	0	1	2	1	6	61	F
11	1	3	3	1	2	2	11	56	F
11	2	3	3	1	1	2	10	56	F
12	1	2	2	1	2	1	8	77	M
12	2	2	2	1	1	2	8	77	M
13	1	2	3	1	2	2	10	73	M
13	2	2	3	1	2	2	10	73	M
14	2	3	0	2	2	3	10	78	M
14	1	3	1	2	1	3	10	78	M
15	1	0	0	2	1	0	3	20	M
15	2	0	1	2	1	1	5	20	M
16	1	3	1	1	2	2	9	50	M
16	2	3	1	2	0	2	8	50	M
17	2	2	3	1	2	1	9	74	F
17	1	2	3	1	1	2	9	74	F
18	1	0	1	1	1	2	5	61	F
18	2	0	1	1	0	1	3	61	F
19	2	0	2	1	0	1	4	18	F
19	1	0	2	1	1	2	6	18	F
20	2	2	1	1	2	2	8	49	M
20	1	2	1	1	2	2	8	49	M
21	1	2	1	1	1	0	5	32	F
21	2	2	1	1	1	1	6	32	F
22	1	2	1	1	1	1	6	68	F
22	2	2	1	2	0	2	7	68	F
23	2	3	1	2	2	1	9	68	F
23	1	3	1	2	2	3	11	68	F
24	2	2	0	1	2	1	6	65	F
24	1	1	0	1	0	1	3	65	F
25	2	2	1	2	1	1	7	68	F
25	1	2	1	2	1	1	7	68	F
26	2	1	0	1	2	2	6	71	F
26	1	1	1	1	1	2	6	71	F
27	1	1	2	3	2	2	10	61	F
27	2	3	3	2	1	3	12	61	F
28	2	3	3	3	2	2	13	77	F
28	1	3	3	3	2	2	13	77	F
29	1	1	2	3	2	2	10	72	F
29	2	1	2	3	0	2	8	72	F
30	2	1	2	1	1	2	7	66	M
30	1	2	2	1	2	2	9	66	M
31	2	2	1	1	2	1	7	29	F
31	1	2	1	1	2	1	7	29	F
32	1	3	3	3	2	2	13	84	M
32	2	3	3	3	0	2	11	84	M
33	1	1	2	1	1	1	6	54	M
33	2	1	3	1	1	1	7	54	M
34	1	1	1	1	0	1	4	22	M
34	2	1	1	2	1	2	7	22	M
35								78	M
35								78	M
36	1	3	1	1	2	2	9	66	F
36	2	3	0	1	1	1	6	66	F
37	2	3	3	1	2	1	10	77	F
37	1	3	3	1	2	1	10	77	F
38	1	1	1	2	2	1	7	76	F
38	2	1	1	1	1	1	5	76	F
39	1	2	2	1	1	2	8	78	M
39	2	2	2	1	1	3	9	78	M
40	1	1	0	2	2	2	7	49	M
40	2	1	3	2	1	2	9	49	M
41	2	3	3	3	1	3	13	80	M
41	1	3	3	3	3	3	15	80	M
42	2	1	2	1	1	2	7	47	F
42	1	1	0	2	1	2	6	47	F
43	1	1	3	1	2	1	8	84	M
43	2	1	2	1	0	2	6	84	M
44	1	2	3	1	1	2	9	75	F
44	2	1	3	1	2	2	9	75	F

## Sheet: S3
	GwetsAgreementCoefficient	lowerConfidenceLevel	upperConfidenceLevel
femur	0.92	0.84	1.0
tibia	0.78	0.61	0.95
innerBorder	0.94	0.90	0.99
cellularity	0.69	0.55	0.83
collagen	0.82	0.74	0.91
